# Supplementary material for: On the Rapid Calculation of Binding Affinities for Antigen and Antibody Design and Affinity Maturation Simulations
Source: Antibodies (Basel). 2022 Aug 3;11(3):51. doi: 10.3390/antib11030051 (PMC9397028; doi:10.3390/antib11030051)
Supplement: Supplementary file 1 [file antibodies-11-00051-s001.zip]

Archive with 1 entries (1 files):
- antibodies-1816607-supplementary.pdf
